# Supplementary material for: Effect of Physical Activity on Depression in Patients with Parkinson’s Disease: A Systematic Review and Meta-Analysis
Source: Int J Environ Res Public Health. 2022 Jun 3;19(11):6849. doi: 10.3390/ijerph19116849 (PMC9180645; doi:10.3390/ijerph19116849)
Supplement: Supplementary file 1 [file ijerph-19-06849-s001.zip]

Archive with 3 entries (2 files):
- ijerph-1731835-supplementary/
- ijerph-1731835-supplementary/Supplementary Table S1. Search Strategy.pdf
- ijerph-1731835-supplementary/Supplementary Table S2. Sensitivity analysis.pdf
